# Supplementary material for: Development of a cost-effective metabarcoding strategy for analysis of the marine phytoplankton community
Source: PeerJ. 2016 Jun 15;4:e2115. doi: 10.7717/peerj.2115 (PMC4911951; doi:10.7717/peerj.2115)
Supplement: Supplemental Information 1 [file peerj-04-2115-s001.biom]

{
      "id":"test1.shared-1",
      "format": "Biological Observation Matrix 0.9.1",
      "format_url": "http://biom-format.org",
      "type": "OTU table",
      "generated_by": "mothur1.36.1",
      "date": "Wed Apr 20 20:40:44 2016",
      "rows":[
            {"id":"Achromobacter_xylosoxidans-CP002287", "metadata":null},
            {"id":"Achromobacter_xylosoxidans-NC021285", "metadata":null},
            {"id":"Acidovorax_sp.-CP000539", "metadata":null},
            {"id":"Acidovorax_sp.-CP003872", "metadata":null},
            {"id":"Acinetobacter_guillouiae-AP014630", "metadata":null},
            {"id":"Agapanthus_praecox-HQ183555", "metadata":null},
            {"id":"AlphaProteobacteria-PKNUE1", "metadata":null},
            {"id":"AlphaProteobacteria-PKNUE2", "metadata":null},
            {"id":"AlphaProteobacteria-PKNUE3", "metadata":null},
            {"id":"AlphaProteobacteria-PKNUE4", "metadata":null},
            {"id":"AlphaProteobacteria-PKNUE5", "metadata":null},
            {"id":"AlphaProteobacteria-PKNUE6", "metadata":null},
            {"id":"AlphaProteobacteria-PKNUE7", "metadata":null},
            {"id":"AlphaProteobacteria-PKNUE8", "metadata":null},
            {"id":"AlphaProteobacteria-PKNUE9", "metadata":null},
            {"id":"AlphaProteobacteria-PKNUE10", "metadata":null},
            {"id":"AlphaProteobacteria-PKNUE11", "metadata":null},
            {"id":"AlphaProteobacteria-PKNUE12", "metadata":null},
            {"id":"AlphaProteobacteria-PKNUE13", "metadata":null},
            {"id":"AlphaProteobacteria-PKNUE14", "metadata":null},
            {"id":"AlphaProteobacteria-PKNUE15", "metadata":null},
            {"id":"AlphaProteobacteria-PKNUE16", "metadata":null},
            {"id":"Alteromonas_macleodii-CP003917", "metadata":null},
            {"id":"Alteromonas_macleodii-CP003841", "metadata":null},
            {"id":"Alteromonas_macleodii-CP004855", "metadata":null},
            {"id":"Asticcacaulis_excentricus-CP002395", "metadata":null},
            {"id":"Aureococcus_anophagefferens-GQ231541", "metadata":null},
            {"id":"B.diminuta-X87288", "metadata":null},
            {"id":"Bacillariophyceae_sp.-KM676732", "metadata":null},
            {"id":"Bacillariophyceae-PKNUE1", "metadata":null},
            {"id":"Bacillariophyceae-PKNUE2", "metadata":null},
            {"id":"Bacillariophyceae-PKNUE3", "metadata":null},
            {"id":"Bacillariophyceae-PKNUE4", "metadata":null},
            {"id":"Bacillariophyceae-PKNUE5", "metadata":null},
            {"id":"Bacillariophyceae-PKNUE6", "metadata":null},
            {"id":"Bacillariophyceae-PKNUE7", "metadata":null},
            {"id":"Bathycoccus_prasinos-FO082259", "metadata":null},
            {"id":"BetaProteobacteria-PKNUE1", "metadata":null},
            {"id":"BetaProteobacteria-PKNUE2", "metadata":null},
            {"id":"BetaProteobacteria-PKNUE3", "metadata":null},
            {"id":"BetaProteobacteria-PKNUE4", "metadata":null},
            {"id":"BetaProteobacteria-PKNUE5", "metadata":null},
            {"id":"BetaProteobacteria-PKNUE6", "metadata":null},
            {"id":"Brevundimonas_sp.-AB181388", "metadata":null},
            {"id":"Brevundimonas_subvibrioides-CP002102_", "metadata":null},
            {"id":"Cedrus_deodara-DQ629332", "metadata":null},
            {"id":"Cerataulina_daemon-KJ958484", "metadata":null},
            {"id":"Ceratophyllum_demersum-DQ629344", "metadata":null},
            {"id":"Chaetoceros_simplex-KJ958479", "metadata":null},
            {"id":"Chlorophyta_sp.-FN563080", "metadata":null},
            {"id":"Chroococcales_cyanobacterium-FJ589716", "metadata":null},
            {"id":"Chroococcidiopsis_thermalis-FJ805841", "metadata":null},
            {"id":"Chrysochromulina_sp.-KJ201907", "metadata":null},
            {"id":"Coccolithophyceae-PKNUE1", "metadata":null},
            {"id":"Coccolithophyceae-PKNUE2", "metadata":null},
            {"id":"Coccolithophyceae-PKNUE3", "metadata":null},
            {"id":"Coccolithophyceae-PKNUE4", "metadata":null},
            {"id":"Coccolithophyceae-PKNUE5", "metadata":null},
            {"id":"Coccolithophyceae-PKNUE6", "metadata":null},
            {"id":"Coccolithophyceae-PKNUE7", "metadata":null},
            {"id":"Coccolithophyceae-PKNUE8", "metadata":null},
            {"id":"Coccolithophyceae-PKNUE9", "metadata":null},
            {"id":"Coccolithophyceae-PKNUE10", "metadata":null},
            {"id":"Coccolithophyceae-PKNUE11", "metadata":null},
            {"id":"Coccolithophyceae-PKNUE12", "metadata":null},
            {"id":"Coccolithophyceae-PKNUE13", "metadata":null},
            {"id":"Coccolithophyceae-PKNUE14", "metadata":null},
            {"id":"Coccolithophyceae-PKNUE15", "metadata":null},
            {"id":"Coccolithophyceae-PKNUE16", "metadata":null},
            {"id":"Coccolithophyceae-PKNUE17", "metadata":null},
            {"id":"Coccolithophyceae-PKNUE18", "metadata":null},
            {"id":"Coccolithophyceae-PKNUE19", "metadata":null},
            {"id":"Coccolithophyceae-PKNUE20", "metadata":null},
            {"id":"Coccolithophyceae-PKNUE21", "metadata":null},
            {"id":"Coccolithophyceae-PKNUE22", "metadata":null},
            {"id":"Coccolithophyceae-PKNUE23", "metadata":null},
            {"id":"Coccolithophyceae-PKNUE24", "metadata":null},
            {"id":"Coccolithophyceae-PKNUE25", "metadata":null},
            {"id":"Coccolithophyceae-PKNUE26", "metadata":null},
            {"id":"Coccolithophyceae-PKNUE27", "metadata":null},
            {"id":"Coccolithophyceae-PKNUE28", "metadata":null},
            {"id":"Coccolithophyceae-PKNUE29", "metadata":null},
            {"id":"Coccolithophyceae-PKNUE30", "metadata":null},
            {"id":"Coccolithophyceae-PKNUE31", "metadata":null},
            {"id":"Coccolithophyceae-PKNUE32", "metadata":null},
            {"id":"Coccolithophyceae-PKNUE33", "metadata":null},
            {"id":"Coccolithophyceae-PKNUE34", "metadata":null},
            {"id":"Coccolithophyceae-PKNUE35", "metadata":null},
            {"id":"Coccolithophyceae-PKNUE36", "metadata":null},
            {"id":"Coccolithophyceae-PKNUE37", "metadata":null},
            {"id":"Coccolithophyceae-PKNUE38", "metadata":null},
            {"id":"Coccolithophyceae-PKNUE39", "metadata":null},
            {"id":"Coccolithophyceae-PKNUE40", "metadata":null},
            {"id":"Coccolithophyceae-PKNUE41", "metadata":null},
            {"id":"Coccolithophyceae-PKNUE42", "metadata":null},
            {"id":"Coccolithophyceae-PKNUE43", "metadata":null},
            {"id":"Coccolithophyceae-PKNUE44", "metadata":null},
            {"id":"Coccolithophyceae-PKNUE45", "metadata":null},
            {"id":"Coccolithophyceae-PKNUE46", "metadata":null},
            {"id":"Coccolithophyceae-PKNUE47", "metadata":null},
            {"id":"Coccolithophyceae-PKNUE48", "metadata":null},
            {"id":"Coccolithophyceae-PKNUE49", "metadata":null},
            {"id":"Coccolithophyceae-PKNUE50", "metadata":null},
            {"id":"Coccolithophyceae-PKNUE51", "metadata":null},
            {"id":"Coccolithophyceae-PKNUE52", "metadata":null},
            {"id":"Coccolithophyceae-PKNUE53", "metadata":null},
            {"id":"Coccolithophyceae-PKNUE54", "metadata":null},
            {"id":"Coccolithophyceae-PKNUE55", "metadata":null},
            {"id":"Coccolithophyceae-PKNUE56", "metadata":null},
            {"id":"Coccolithophyceae-PKNUE57", "metadata":null},
            {"id":"Coccolithophyceae-PKNUE58", "metadata":null},
            {"id":"Coccolithophyceae-PKNUE59", "metadata":null},
            {"id":"Coccolithophyceae-PKNUE60", "metadata":null},
            {"id":"Coccolithophyceae-PKNUE61", "metadata":null},
            {"id":"Coccolithophyceae-PKNUE62", "metadata":null},
            {"id":"Coccolithophyceae-PKNUE63", "metadata":null},
            {"id":"Coccolithophyceae-PKNUE64", "metadata":null},
            {"id":"Coccolithophyceae-PKNUE65", "metadata":null},
            {"id":"Coccolithophyceae-PKNUE66", "metadata":null},
            {"id":"Coccolithophyceae-PKNUE67", "metadata":null},
            {"id":"Coccolithophyceae-PKNUE68", "metadata":null},
            {"id":"Coccolithophyceae-PKNUE69", "metadata":null},
            {"id":"Coccolithophyceae-PKNUE70", "metadata":null},
            {"id":"Coccolithophyceae-PKNUE71", "metadata":null},
            {"id":"Coccolithophyceae-PKNUE72", "metadata":null},
            {"id":"Coccolithophyceae-PKNUE73", "metadata":null},
            {"id":"Codium_sp.-HQ603327", "metadata":null},
            {"id":"Corynocarpus_laevigata-HQ207704", "metadata":null},
            {"id":"Coscinodiscophyceae-PKNUE1", "metadata":null},
            {"id":"Coscinodiscophyceae-PKNUE2", "metadata":null},
            {"id":"Coscinodiscophyceae-PKNUE3", "metadata":null},
            {"id":"Coscinodiscophyceae-PKNUE4", "metadata":null},
            {"id":"Coscinodiscophyceae-PKNUE5", "metadata":null},
            {"id":"Coscinodiscophyceae-PKNUE6", "metadata":null},
            {"id":"Coscinodiscophyceae-PKNUE7", "metadata":null},
            {"id":"Coscinodiscophyceae-PKNUE8", "metadata":null},
            {"id":"Coscinodiscophyceae-PKNUE9", "metadata":null},
            {"id":"Coscinodiscophyceae-PKNUE10", "metadata":null},
            {"id":"Coscinodiscophyceae-PKNUE11", "metadata":null},
            {"id":"Coscinodiscophyceae-PKNUE12", "metadata":null},
            {"id":"Coscinodiscophyceae-PKNUE13", "metadata":null},
            {"id":"Coscinodiscophyceae-PKNUE14", "metadata":null},
            {"id":"Coscinodiscophyceae-PKNUE15", "metadata":null},
            {"id":"Coscinodiscophyceae-PKNUE16", "metadata":null},
            {"id":"Coscinodiscophyceae-PKNUE17", "metadata":null},
            {"id":"Coscinodiscophyceae-PKNUE18", "metadata":null},
            {"id":"Coscinodiscophyceae-PKNUE19", "metadata":null},
            {"id":"Coscinodiscophyceae-PKNUE20", "metadata":null},
            {"id":"Coscinodiscophyceae-PKNUE21", "metadata":null},
            {"id":"Coscinodiscophyceae-PKNUE22", "metadata":null},
            {"id":"Coscinodiscophyceae-PKNUE23", "metadata":null},
            {"id":"Coscinodiscophyceae-PKNUE24", "metadata":null},
            {"id":"Coscinodiscophyceae-PKNUE25", "metadata":null},
            {"id":"Coscinodiscophyceae-PKNUE26", "metadata":null},
            {"id":"Coscinodiscophyceae-PKNUE27", "metadata":null},
            {"id":"Coscinodiscophyceae-PKNUE28", "metadata":null},
            {"id":"Coscinodiscophyceae-PKNUE29", "metadata":null},
            {"id":"Coscinodiscophyceae-PKNUE30", "metadata":null},
            {"id":"Coscinodiscophyceae-PKNUE31", "metadata":null},
            {"id":"Coscinodiscophyceae-PKNUE32", "metadata":null},
            {"id":"Coscinodiscophyceae-PKNUE33", "metadata":null},
            {"id":"Coscinodiscophyceae-PKNUE34", "metadata":null},
            {"id":"Coscinodiscophyceae-PKNUE35", "metadata":null},
            {"id":"Coscinodiscophyceae-PKNUE36", "metadata":null},
            {"id":"Coscinodiscophyceae-PKNUE37", "metadata":null},
            {"id":"Coscinodiscophyceae-PKNUE38", "metadata":null},
            {"id":"Coscinodiscophyceae-PKNUE39", "metadata":null},
            {"id":"Coscinodiscophyceae-PKNUE40", "metadata":null},
            {"id":"Coscinodiscophyceae-PKNUE41", "metadata":null},
            {"id":"Coscinodiscophyceae-PKNUE42", "metadata":null},
            {"id":"Coscinodiscophyceae-PKNUE43", "metadata":null},
            {"id":"Coscinodiscophyceae-PKNUE44", "metadata":null},
            {"id":"Coscinodiscophyceae-PKNUE45", "metadata":null},
            {"id":"Coscinodiscophyceae-PKNUE46", "metadata":null},
            {"id":"Coscinodiscophyceae-PKNUE47", "metadata":null},
            {"id":"Coscinodiscophyceae-PKNUE48", "metadata":null},
            {"id":"Coscinodiscophyceae-PKNUE49", "metadata":null},
            {"id":"Coscinodiscophyceae-PKNUE50", "metadata":null},
            {"id":"Coscinodiscophyceae-PKNUE51", "metadata":null},
            {"id":"Coscinodiscophyceae-PKNUE52", "metadata":null},
            {"id":"Coscinodiscophyceae-PKNUE53", "metadata":null},
            {"id":"Coscinodiscophyceae-PKNUE54", "metadata":null},
            {"id":"Coscinodiscophyceae-PKNUE55", "metadata":null},
            {"id":"Coscinodiscophyceae-PKNUE56", "metadata":null},
            {"id":"Coscinodiscophyceae-PKNUE57", "metadata":null},
            {"id":"Coscinodiscophyceae-PKNUE58", "metadata":null},
            {"id":"Coscinodiscophyceae-PKNUE59", "metadata":null},
            {"id":"Coscinodiscophyceae-PKNUE60", "metadata":null},
            {"id":"Coscinodiscophyceae-PKNUE61", "metadata":null},
            {"id":"Coscinodiscophyceae-PKNUE62", "metadata":null},
            {"id":"Coscinodiscophyceae-PKNUE63", "metadata":null},
            {"id":"Coscinodiscophyceae-PKNUE64", "metadata":null},
            {"id":"Coscinodiscophyceae-PKNUE65", "metadata":null},
            {"id":"Coscinodiscophyceae-PKNUE66", "metadata":null},
            {"id":"Coscinodiscophyceae-PKNUE67", "metadata":null},
            {"id":"Coscinodiscophyceae-PKNUE68", "metadata":null},
            {"id":"Coscinodiscophyceae-PKNUE69", "metadata":null},
            {"id":"Coscinodiscophyceae-PKNUE70", "metadata":null},
            {"id":"Coscinodiscophyceae-PKNUE71", "metadata":null},
            {"id":"Coscinodiscophyceae-PKNUE72", "metadata":null},
            {"id":"Coscinodiscophyceae-PKNUE73", "metadata":null},
            {"id":"Coscinodiscophyceae-PKNUE74", "metadata":null},
            {"id":"Coscinodiscophyceae-PKNUE75", "metadata":null},
            {"id":"Coscinodiscophyceae-PKNUE76", "metadata":null},
            {"id":"Coscinodiscophyceae-PKNUE77", "metadata":null},
            {"id":"Coscinodiscophyceae-PKNUE78", "metadata":null},
            {"id":"Coscinodiscophyceae-PKNUE79", "metadata":null},
            {"id":"Coscinodiscophyceae-PKNUE80", "metadata":null},
            {"id":"Coscinodiscophyceae-PKNUE81", "metadata":null},
            {"id":"Coscinodiscophyceae-PKNUE82", "metadata":null},
            {"id":"Coscinodiscophyceae-PKNUE83", "metadata":null},
            {"id":"Coscinodiscophyceae-PKNUE84", "metadata":null},
            {"id":"Coscinodiscophyceae-PKNUE85", "metadata":null},
            {"id":"Coscinodiscophyceae-PKNUE86", "metadata":null},
            {"id":"Coscinodiscophyceae-PKNUE87", "metadata":null},
            {"id":"Coscinodiscophyceae-PKNUE88", "metadata":null},
            {"id":"Coscinodiscophyceae-PKNUE89", "metadata":null},
            {"id":"Coscinodiscophyceae-PKNUE90", "metadata":null},
            {"id":"Coscinodiscophyceae-PKNUE91", "metadata":null},
            {"id":"Coscinodiscophyceae-PKNUE92", "metadata":null},
            {"id":"Coscinodiscophyceae-PKNUE93", "metadata":null},
            {"id":"Coscinodiscophyceae-PKNUE94", "metadata":null},
            {"id":"Coscinodiscus_radiatus-KC509521", "metadata":null},
            {"id":"Cryptophyceae-PKNUE1", "metadata":null},
            {"id":"Cryptophyceae-PKNUE2", "metadata":null},
            {"id":"Cryptophyceae-PKNUE3", "metadata":null},
            {"id":"Cryptophyceae-PKNUE4", "metadata":null},
            {"id":"Cyanophyceae-PKNUE1", "metadata":null},
            {"id":"Cyanophyceae-PKNUE2", "metadata":null},
            {"id":"Cyanophyceae-PKNUE3", "metadata":null},
            {"id":"Cyanophyceae-PKNUE4", "metadata":null},
            {"id":"Cyanophyceae-PKNUE5", "metadata":null},
            {"id":"Cyanophyceae-PKNUE6", "metadata":null},
            {"id":"Cyanophyceae-PKNUE7", "metadata":null},
            {"id":"Cyanophyceae-PKNUE8", "metadata":null},
            {"id":"Cyanophyceae-PKNUE9", "metadata":null},
            {"id":"Cyanophyceae-PKNUE10", "metadata":null},
            {"id":"Cyanophyceae-PKNUE11", "metadata":null},
            {"id":"Cyanophyceae-PKNUE12", "metadata":null},
            {"id":"Cyanophyceae-PKNUE13", "metadata":null},
            {"id":"Cyanophyceae-PKNUE14", "metadata":null},
            {"id":"Cyanophyceae-PKNUE15", "metadata":null},
            {"id":"Cyanophyceae-PKNUE16", "metadata":null},
            {"id":"Cyanophyceae-PKNUE17", "metadata":null},
            {"id":"Cymbomonas_tetramitiformis-FN563100", "metadata":null},
            {"id":"Dechloromonas_aromatica-CP000089_", "metadata":null},
            {"id":"Delftia_acidovorans-CP000884", "metadata":null},
            {"id":"Dinophyceae-PKNUE1", "metadata":null},
            {"id":"Dinophyceae-PKNUE2", "metadata":null},
            {"id":"Dinophyceae-PKNUE3", "metadata":null},
            {"id":"Dinophyceae-PKNUE4", "metadata":null},
            {"id":"Dinophyceae-PKNUE5", "metadata":null},
            {"id":"Dinophyceae-PKNUE6", "metadata":null},
            {"id":"Dinophyceae-PKNUE7", "metadata":null},
            {"id":"Dinophyceae-PKNUE8", "metadata":null},
            {"id":"Dinophyceae-PKNUE9", "metadata":null},
            {"id":"Dinophyceae-PKNUE10", "metadata":null},
            {"id":"Dinophyceae-PKNUE11", "metadata":null},
            {"id":"Dinophyceae-PKNUE12", "metadata":null},
            {"id":"Dinophyceae-PKNUE13", "metadata":null},
            {"id":"Dinophyceae-PKNUE14", "metadata":null},
            {"id":"Dioscorea_sp.-DQ629349", "metadata":null},
            {"id":"Emiliania_huxleyi-JN022705", "metadata":null},
            {"id":"Eucalyptus_globulus-AY780259", "metadata":null},
            {"id":"Fragilariophyceae-PKNUE1", "metadata":null},
            {"id":"Fragilariophyceae-PKNUE2", "metadata":null},
            {"id":"Fragilariophyceae-PKNUE3", "metadata":null},
            {"id":"Fritillaria_taipaiensis-KC713823", "metadata":null},
            {"id":"Herbaspirillum_autotrophicum-DQ150562", "metadata":null},
            {"id":"Herbaspirillum_huttiense-DQ150561", "metadata":null},
            {"id":"Herbaspirillum_seropedicae-DQ150556", "metadata":null},
            {"id":"Heterosigma_akashiwo-EU168190", "metadata":null},
            {"id":"Karlodinium_veneficum-JN039300", "metadata":null},
            {"id":"Keteleeria_davidiana-AP010820", "metadata":null},
            {"id":"Kryptoperidinium_foliaceum-GU591328", "metadata":null},
            {"id":"Larix_occidentalis-FJ899578", "metadata":null},
            {"id":"Leptocylindrus_danicus-KC509524", "metadata":null},
            {"id":"Mamiella_gilva-FN563095", "metadata":null},
            {"id":"Mamiellophyceae-PKNUE1", "metadata":null},
            {"id":"Mamiellophyceae-PKNUE2", "metadata":null},
            {"id":"Mamiellophyceae-PKNUE3", "metadata":null},
            {"id":"Mamiellophyceae-PKNUE4", "metadata":null},
            {"id":"Mamiellophyceae-PKNUE5", "metadata":null},
            {"id":"Mamiellophyceae-PKNUE6", "metadata":null},
            {"id":"Mamiellophyceae-PKNUE7", "metadata":null},
            {"id":"Mamiellophyceae-PKNUE8", "metadata":null},
            {"id":"Mamiellophyceae-PKNUE9", "metadata":null},
            {"id":"Megasphaera_elsdenii-HE576794", "metadata":null},
            {"id":"Micromonas_pusilla-FN563097", "metadata":null},
            {"id":"Micromonas_sp.-FJ858267", "metadata":null},
            {"id":"Nandina_domestica-DQ923117", "metadata":null},
            {"id":"Neosiphonia_japonica-KC782888", "metadata":null},
            {"id":"Paeonia_brownii-EF207451", "metadata":null},
            {"id":"Peridiniopsis_niei-JQ639742", "metadata":null},
            {"id":"Phaeocystis_antarctica-JN117275", "metadata":null},
            {"id":"Pinus_culminicola-JN854213", "metadata":null},
            {"id":"Pinus_peuce-FJ899582", "metadata":null},
            {"id":"Pinus_ponderosa-FJ899555", "metadata":null},
            {"id":"Pinus_serotina-JN854160", "metadata":null},
            {"id":"Pinus_thunbergii-D17510", "metadata":null},
            {"id":"Planktothrix_agardhii-AM071396", "metadata":null},
            {"id":"Populus_alba-AP008956", "metadata":null},
            {"id":"Prasinoderma_coloniale-KJ746598", "metadata":null},
            {"id":"Prasinophyceae_sp.-KJ746602", "metadata":null},
            {"id":"Prasinophyceae-PKNUE1", "metadata":null},
            {"id":"Prochlorococcus_marinus-CP000551", "metadata":null},
            {"id":"Prochlorococcus_marinus-CP000576", "metadata":null},
            {"id":"Prochlorococcus_marinus-CP000111", "metadata":null},
            {"id":"Prochlorococcus_sp.-CP007753", "metadata":null},
            {"id":"Prosthecobacter_debontii-AJ966882", "metadata":null},
            {"id":"Pseudoscourfieldia_marina-L42852", "metadata":null},
            {"id":"Pterosperma_cristatum-L43359", "metadata":null},
            {"id":"Pycnococcus_provasolii-FJ493498_", "metadata":null},
            {"id":"Pyramimonadophyceae-PKNUE1", "metadata":null},
            {"id":"Pyramimonas_tetrarhynchus-FN563102", "metadata":null},
            {"id":"Quercus_nigra-GQ998718", "metadata":null},
            {"id":"Ralstonia_eutropha-CP000090_", "metadata":null},
            {"id":"Ralstonia_solanacearum-AF012417", "metadata":null},
            {"id":"Raphidophyceae-PKNUE1", "metadata":null},
            {"id":"Rhodoferax_ferrireducens-CP000267", "metadata":null},
            {"id":"Rhodomonas_salina-EF508371", "metadata":null},
            {"id":"Saccharina_japonica-JQ405663", "metadata":null},
            {"id":"Stenotrophomonas_maltophilia-CP001111", "metadata":null},
            {"id":"Streptococcus_dentisani-HG315103", "metadata":null},
            {"id":"Streptococcus_pneumoniae-AM180136", "metadata":null},
            {"id":"Streptococcus_pseudopneumoniae-CP002925", "metadata":null},
            {"id":"Streptococcus_sp.-CP006776", "metadata":null},
            {"id":"Synechococcus_sp.-CP000435", "metadata":null},
            {"id":"Synechococcus_sp.-CP000110", "metadata":null},
            {"id":"Synechococcus_sp.-CP000097", "metadata":null},
            {"id":"Synechococcus_sp.-CP006269", "metadata":null},
            {"id":"Synechococcus_sp.-CP006270", "metadata":null},
            {"id":"Synechococcus_sp.-CP006271", "metadata":null},
            {"id":"Synechococcus_sp.-CT978603", "metadata":null},
            {"id":"Synechococcus_sp.-CP006882", "metadata":null},
            {"id":"Synechococcus_sp.-BX569694", "metadata":null},
            {"id":"Synechococcus_sp.-CT971583", "metadata":null},
            {"id":"Synurophyceae-PKNUE1", "metadata":null},
            {"id":"Tetraselmis_cordiformis-HE610165", "metadata":null},
            {"id":"Thalassiosira_oceanica-GU323224", "metadata":null},
            {"id":"Thalassiosira_pseudonana-EF067921", "metadata":null},
            {"id":"Thalassiosira_weissflogii-KJ958485", "metadata":null},
            {"id":"Variovorax_paradoxus-CP001635", "metadata":null},
            {"id":"Veillonella_parvula-CP001820", "metadata":null},
            {"id":"Verrucomicrobiae-PKNUE1", "metadata":null}
      ],
      "columns":[
            {"id":"MIS", "metadata":null},
            {"id":"MIIS", "metadata":null},
            {"id":"MIID", "metadata":null},
            {"id":"JIS", "metadata":null},
            {"id":"JIIS", "metadata":null},
            {"id":"JIID", "metadata":null}
      ],
      "matrix_type": "sparse",
      "matrix_element_type": "int",
      "shape": [345,6],
      "data":  [[0,1,2],
            [0,4,1],
            [0,5,2],
            [1,2,1],
            [2,1,3],
            [2,4,3],
            [2,5,10],
            [3,1,40],
            [3,2,16],
            [3,3,2],
            [3,4,31],
            [3,5,52],
            [4,4,1],
            [5,1,1],
            [5,2,1],
            [5,4,1],
            [5,5,4],
            [6,0,27],
            [6,1,441],
            [6,2,425],
            [6,3,1895],
            [6,4,4650],
            [6,5,3970],
            [7,0,34],
            [7,1,757],
            [7,2,6927],
            [7,3,24],
            [7,4,64],
            [7,5,1694],
            [8,0,1],
            [8,1,5],
            [8,2,3],
            [8,4,6],
            [8,5,988],
            [9,0,14],
            [9,1,142],
            [9,2,3253],
            [9,3,175],
            [9,4,357],
            [9,5,33],
            [10,0,967],
            [10,1,17774],
            [10,2,155658],
            [10,3,13619],
            [10,4,38295],
            [10,5,79355],
            [11,0,8],
            [11,1,148],
            [11,2,1169],
            [11,3,96],
            [11,4,308],
            [11,5,594],
            [12,0,9],
            [12,1,395],
            [12,2,1326],
            [12,3,123],
            [12,4,310],
            [12,5,824],
            [13,0,8],
            [13,1,112],
            [13,2,1062],
            [13,3,92],
            [13,4,235],
            [13,5,467],
            [14,0,5],
            [14,1,114],
            [14,2,1162],
            [14,3,98],
            [14,4,281],
            [14,5,605],
            [15,0,6],
            [15,1,191],
            [15,2,1163],
            [15,3,97],
            [15,4,272],
            [15,5,705],
            [16,0,3],
            [16,1,100],
            [16,2,961],
            [16,3,80],
            [16,4,208],
            [16,5,3075],
            [17,0,3],
            [17,1,8],
            [17,2,75],
            [17,3,3],
            [17,4,23],
            [17,5,1946],
            [18,1,15],
            [18,2,148],
            [18,3,11],
            [18,4,46],
            [18,5,628],
            [19,0,1],
            [19,1,16],
            [19,2,76],
            [19,3,12],
            [19,4,16],
            [19,5,544],
            [20,1,2383],
            [20,2,812],
            [20,3,1],
            [20,4,3],
            [20,5,15],
            [21,5,1114],
            [22,2,1],
            [22,4,3],
            [22,5,9],
            [23,1,1],
            [23,5,1],
            [24,1,1],
            [24,2,1],
            [24,4,1],
            [24,5,15],
            [25,0,1],
            [25,2,1],
            [25,4,2],
            [25,5,7],
            [26,0,16],
            [26,1,219],
            [26,2,1],
            [26,4,109],
            [27,0,27],
            [27,1,36],
            [27,2,649],
            [27,3,30],
            [27,4,504],
            [27,5,691],
            [28,1,2],
            [28,2,2],
            [28,4,4],
            [28,5,3],
            [29,1,28],
            [29,2,11],
            [29,3,3],
            [29,4,765],
            [29,5,38],
            [30,0,2702],
            [30,1,844],
            [30,2,1042],
            [30,3,145],
            [30,4,7],
            [30,5,13],
            [31,0,702],
            [31,1,983],
            [31,2,6],
            [31,3,1],
            [31,4,1],
            [31,5,6],
            [32,0,713],
            [32,1,485],
            [32,2,147],
            [32,3,1324],
            [32,4,407],
            [32,5,37514],
            [33,1,3],
            [33,5,1869],
            [34,0,2],
            [34,3,2],
            [34,5,1029],
            [35,1,2],
            [35,3,1],
            [35,5,663],
            [36,0,41],
            [36,1,114],
            [36,2,302],
            [36,3,4],
            [36,4,1949],
            [36,5,124],
            [37,0,12],
            [37,1,1689],
            [37,2,555],
            [37,3,739],
            [37,4,1483],
            [37,5,2790],
            [38,1,39],
            [38,2,26],
            [38,3,5],
            [38,4,41],
            [38,5,1775],
            [39,0,11],
            [39,1,2659],
            [39,2,857],
            [39,3,259],
            [39,4,1905],
            [39,5,4125],
            [40,5,1498],
            [41,1,11],
            [41,2,5],
            [41,4,10],
            [41,5,1488],
            [42,5,623],
            [43,0,2],
            [43,1,18],
            [43,2,594],
            [43,3,4],
            [43,4,5],
            [43,5,6],
            [44,1,36],
            [44,4,4],
            [44,5,2],
            [45,4,1],
            [46,0,14],
            [46,2,2],
            [46,3,1],
            [46,4,1],
            [47,4,1],
            [48,0,4],
            [48,2,1],
            [48,4,1],
            [49,1,6],
            [50,0,3],
            [51,4,1],
            [52,4,1],
            [53,0,1268],
            [53,1,2381],
            [53,2,18],
            [53,3,3],
            [53,4,597],
            [53,5,7],
            [54,0,218],
            [54,1,427],
            [54,2,1233],
            [54,3,211],
            [54,4,2504],
            [54,5,174],
            [55,0,47],
            [55,1,16],
            [55,2,858],
            [55,3,2],
            [55,4,15],
            [55,5,30],
            [56,0,1328],
            [56,1,2047],
            [56,2,1798],
            [56,3,3365],
            [56,4,14788],
            [56,5,7209],
            [57,0,129],
            [57,1,5708],
            [57,2,13],
            [57,3,10],
            [57,4,297],
            [57,5,16],
            [58,0,324],
            [58,1,3395],
            [58,2,298],
            [58,3,160],
            [58,4,125],
            [58,5,17],
            [59,0,41],
            [59,1,2006],
            [59,2,1207],
            [59,4,1],
            [59,5,2981],
            [60,0,75],
            [60,1,1185],
            [60,2,1],
            [60,3,3],
            [60,4,165],
            [60,5,7],
            [61,0,146],
            [61,1,717],
            [61,2,913],
            [61,3,40],
            [61,4,868],
            [61,5,32],
            [62,0,35],
            [62,1,841],
            [62,2,387],
            [62,3,362],
            [62,4,583],
            [62,5,21],
            [63,0,207],
            [63,1,562],
            [63,2,4],
            [63,3,634],
            [63,4,562],
            [63,5,18],
            [64,0,419],
            [64,1,893],
            [64,2,8],
            [64,3,1013],
            [64,4,1508],
            [64,5,44],
            [65,0,165],
            [65,1,556],
            [65,2,14],
            [65,3,267],
            [65,4,842],
            [65,5,17],
            [66,0,406],
            [66,1,564],
            [66,2,973],
            [66,3,737],
            [66,4,704],
            [66,5,50],
            [67,0,197],
            [67,1,762],
            [67,2,1616],
            [67,3,87],
            [67,4,504],
            [67,5,34],
            [68,0,16],
            [68,1,91],
            [68,2,900],
            [68,3,695],
            [68,4,1852],
            [68,5,13],
            [69,0,36],
            [69,1,79],
            [69,2,673],
            [69,3,6],
            [69,4,95],
            [69,5,5],
            [70,0,2],
            [70,2,657],
            [70,3,1],
            [70,4,173],
            [70,5,1],
            [71,0,105],
            [71,1,77],
            [71,2,7],
            [71,3,2927],
            [71,4,572],
            [71,5,40],
            [72,0,58],
            [72,1,19],
            [72,2,2],
            [72,3,982],
            [72,4,348],
            [72,5,6],
            [73,0,10],
            [73,1,85],
            [73,2,29],
            [73,3,7],
            [73,4,5143],
            [73,5,115],
            [74,0,12],
            [74,1,13],
            [74,2,14],
            [74,3,305],
            [74,4,2413],
            [74,5,31],
            [75,0,36],
            [75,1,9],
            [75,2,13],
            [75,3,155],
            [75,4,1936],
            [75,5,25],
            [76,0,142],
            [76,1,163],
            [76,2,7],
            [76,3,344],
            [76,4,2013],
            [76,5,30],
            [77,0,91],
            [77,1,192],
            [77,2,6],
            [77,3,2],
            [77,4,1571],
            [77,5,18],
            [78,0,4],
            [78,1,9],
            [78,2,10],
            [78,3,114],
            [78,4,1799],
            [78,5,29],
            [79,0,6],
            [79,1,2],
            [79,2,4],
            [79,3,246],
            [79,4,1461],
            [79,5,8],
            [80,0,198],
            [80,1,116],
            [80,2,20],
            [80,3,1064],
            [80,4,1902],
            [80,5,83],
            [81,0,6],
            [81,1,19],
            [81,2,7],
            [81,3,2],
            [81,4,1304],
            [81,5,20],
            [82,0,4],
            [82,1,83],
            [82,2,9],
            [82,3,1],
            [82,4,1439],
            [82,5,37],
            [83,0,191],
            [83,1,531],
            [83,2,8],
            [83,3,253],
            [83,4,1842],
            [83,5,37],
            [84,0,1],
            [84,1,4],
            [84,2,4],
            [84,4,1044],
            [84,5,10],
            [85,0,89],
            [85,1,102],
            [85,2,402],
            [85,3,1014],
            [85,4,1088],
            [85,5,2],
            [86,0,259],
            [86,1,557],
            [86,2,357],
            [86,3,897],
            [86,4,1197],
            [86,5,23],
            [87,0,21],
            [87,1,14],
            [87,2,8],
            [87,3,295],
            [87,4,919],
            [87,5,17],
            [88,0,40],
            [88,1,320],
            [88,2,18],
            [88,3,113],
            [88,4,909],
            [88,5,59],
            [89,0,10],
            [89,1,76],
            [89,2,487],
            [89,3,3],
            [89,4,1634],
            [89,5,24],
            [90,2,4],
            [90,4,1],
            [90,5,3413],
            [91,1,4],
            [91,2,1],
            [91,3,2],
            [91,4,13],
            [91,5,466],
            [92,0,1921],
            [92,1,2875],
            [92,2,18],
            [92,3,703],
            [92,4,550],
            [92,5,26],
            [93,0,1876],
            [93,1,1045],
            [93,2,401],
            [93,4,2],
            [93,5,19],
            [94,0,21],
            [94,1,6118],
            [94,2,3],
            [94,4,3],
            [94,5,4],
            [95,0,492],
            [95,1,2592],
            [95,2,9],
            [95,3,1131],
            [95,4,1469],
            [95,5,34],
            [96,0,669],
            [96,1,2268],
            [96,2,4],
            [96,3,336],
            [96,4,317],
            [96,5,13],
            [97,0,129],
            [97,1,1816],
            [97,2,3],
            [97,3,266],
            [97,4,1],
            [97,5,1],
            [98,0,184],
            [98,1,1135],
            [98,3,123],
            [98,4,233],
            [98,5,1893],
            [99,0,156],
            [99,1,1247],
            [99,2,1870],
            [99,3,3],
            [99,4,153],
            [99,5,20],
            [100,0,867],
            [100,1,737],
            [100,2,1396],
            [100,3,1077],
            [100,4,246],
            [100,5,25],
            [101,0,724],
            [101,1,826],
            [101,2,3],
            [101,3,248],
            [101,4,8],
            [101,5,14],
            [102,0,343],
            [102,1,169],
            [102,2,2603],
            [102,3,718],
            [102,4,6954],
            [102,5,100],
            [103,0,11],
            [103,1,188],
            [103,2,1128],
            [103,3,2],
            [103,4,1],
            [103,5,7],
            [104,0,13],
            [104,1,551],
            [104,2,1139],
            [104,3,2],
            [104,4,166],
            [104,5,9],
            [105,0,36],
            [105,1,16],
            [105,2,875],
            [105,4,236],
            [105,5,8],
            [106,0,42],
            [106,1,14],
            [106,2,11],
            [106,3,341],
            [106,4,3452],
            [106,5,21],
            [107,1,24],
            [107,2,16],
            [107,3,1],
            [107,4,2396],
            [107,5,45],
            [108,0,352],
            [108,1,257],
            [108,2,15],
            [108,3,241],
            [108,4,1733],
            [108,5,88],
            [109,0,4],
            [109,1,15],
            [109,2,4],
            [109,3,114],
            [109,4,1731],
            [109,5,29],
            [110,0,96],
            [110,1,105],
            [110,2,478],
            [110,3,422],
            [110,4,2047],
            [110,5,29],
            [111,1,1],
            [111,2,4],
            [111,3,1],
            [111,4,1575],
            [111,5,5],
            [112,0,103],
            [112,1,184],
            [112,2,16],
            [112,3,1065],
            [112,4,1815],
            [112,5,18],
            [113,0,186],
            [113,1,295],
            [113,2,13],
            [113,3,404],
            [113,4,1399],
            [113,5,20],
            [114,0,51],
            [114,1,137],
            [114,2,16],
            [114,3,462],
            [114,4,983],
            [114,5,1018],
            [115,1,7],
            [115,2,1],
            [115,3,3],
            [115,4,631],
            [115,5,4],
            [116,0,28],
            [116,1,15],
            [116,4,1],
            [116,5,1915],
            [117,0,259],
            [117,1,204],
            [117,2,492],
            [117,3,473],
            [117,4,522],
            [117,5,506],
            [118,0,26],
            [118,1,532],
            [118,2,9],
            [118,3,1],
            [118,4,2340],
            [118,5,36],
            [119,0,132],
            [119,1,441],
            [119,2,1],
            [119,3,257],
            [119,4,4],
            [119,5,4],
            [120,0,12],
            [120,1,5],
            [120,2,1025],
            [120,4,1],
            [120,5,1],
            [121,0,468],
            [121,1,468],
            [121,2,8],
            [121,3,1787],
            [121,4,584],
            [121,5,8],
            [122,0,11],
            [122,1,12],
            [122,2,11],
            [122,3,812],
            [122,4,1613],
            [122,5,21],
            [123,0,153],
            [123,1,1211],
            [123,2,12249],
            [123,3,265],
            [123,4,28],
            [123,5,40],
            [124,0,271],
            [124,1,80],
            [124,2,521],
            [124,4,661],
            [124,5,40],
            [125,0,736],
            [125,1,1094],
            [125,2,1887],
            [125,4,5],
            [125,5,7],
            [126,1,3],
            [127,1,246],
            [128,0,373285],
            [128,1,37171],
            [128,2,3179],
            [128,3,4165],
            [128,4,107],
            [128,5,1566],
            [129,0,16810],
            [129,1,3221],
            [129,2,668],
            [129,3,1330],
            [129,4,3],
            [129,5,89],
            [130,0,4886],
            [130,1,272],
            [130,2,17],
            [130,3,34],
            [130,4,3],
            [130,5,11],
            [131,0,5553],
            [131,1,55],
            [131,2,5],
            [131,3,10],
            [131,4,4],
            [131,5,20],
            [132,0,3736],
            [132,1,4],
            [132,2,3],
            [132,4,1],
            [132,5,3],
            [133,0,3284],
            [133,1,28],
            [133,2,1],
            [133,3,6],
            [133,4,1],
            [133,5,5],
            [134,0,1697],
            [134,1,481],
            [134,2,1105],
            [134,3,813],
            [134,4,1684],
            [134,5,90],
            [135,0,2733],
            [135,1,53],
            [135,2,5],
            [135,3,9],
            [135,5,2],
            [136,0,1270],
            [136,1,1608],
            [136,2,1134],
            [136,3,6],
            [136,4,39],
            [136,5,76],
            [137,0,1232],
            [137,1,157],
            [137,2,13],
            [137,3,13],
            [137,4,2],
            [137,5,4],
            [138,0,1642],
            [138,1,118],
            [138,2,14],
            [138,3,15],
            [138,4,2],
            [138,5,6],
            [139,0,2254],
            [139,1,75],
            [139,2,5],
            [139,3,8],
            [139,5,4],
            [140,0,97],
            [140,1,3349],
            [140,2,4],
            [140,3,285],
            [140,4,106],
            [140,5,15],
            [141,0,98],
            [141,1,265],
            [141,2,1236],
            [141,3,150],
            [141,4,8],
            [141,5,19],
            [142,0,11],
            [142,1,2],
            [142,2,803],
            [142,4,3],
            [142,5,3],
            [143,0,449],
            [143,1,278],
            [143,2,24],
            [143,3,2906],
            [143,4,100],
            [143,5,199],
            [144,0,9],
            [144,1,28],
            [144,2,16],
            [144,3,1159],
            [144,4,49],
            [144,5,82],
            [145,0,581],
            [145,1,372],
            [145,2,367],
            [145,3,177],
            [145,4,29],
            [145,5,2929],
            [146,0,4144],
            [146,1,1578],
            [146,2,29],
            [146,3,5],
            [146,4,6],
            [146,5,24],
            [147,0,2378],
            [147,1,1348],
            [147,2,1640],
            [147,3,5],
            [147,4,8],
            [147,5,34],
            [148,0,2577],
            [148,1,6],
            [148,5,1],
            [149,0,1432],
            [149,1,687],
            [149,2,17],
            [149,3,1555],
            [149,4,18],
            [149,5,44],
            [150,0,1292],
            [150,1,1921],
            [150,2,10],
            [150,3,63],
            [150,4,8],
            [150,5,25],
            [151,0,4],
            [151,1,68],
            [151,2,1783],
            [151,3,13],
            [151,4,3],
            [151,5,2],
            [152,0,63],
            [152,1,235],
            [152,2,102],
            [152,3,56122],
            [152,4,215],
            [152,5,477],
            [153,0,8],
            [153,1,50],
            [153,2,19],
            [153,3,7998],
            [153,4,28],
            [153,5,87],
            [154,0,20],
            [154,1,21],
            [154,2,12],
            [154,3,6095],
            [154,4,20],
            [154,5,51],
            [155,0,10],
            [155,1,43],
            [155,2,11],
            [155,3,5154],
            [155,4,31],
            [155,5,63],
            [156,0,8],
            [156,1,23],
            [156,2,8],
            [156,3,3167],
            [156,4,10],
            [156,5,31],
            [157,0,7],
            [157,1,14],
            [157,2,13],
            [157,3,2325],
            [157,4,8],
            [157,5,18],
            [158,0,2],
            [158,1,34],
            [158,2,5],
            [158,3,2073],
            [158,4,16],
            [158,5,32],
            [159,0,2],
            [159,1,12],
            [159,2,5],
            [159,3,2035],
            [159,4,14],
            [159,5,29],
            [160,0,211],
            [160,1,80],
            [160,2,17],
            [160,3,2079],
            [160,4,26],
            [160,5,72],
            [161,0,1],
            [161,1,142],
            [161,2,31],
            [161,3,1819],
            [161,4,79],
            [161,5,220],
            [162,0,2],
            [162,1,28],
            [162,2,16],
            [162,3,2384],
            [162,4,21],
            [162,5,29],
            [163,1,11],
            [163,2,7],
            [163,3,1923],
            [163,4,19],
            [163,5,28],
            [164,0,19],
            [164,1,12],
            [164,2,4],
            [164,3,1235],
            [164,4,9],
            [164,5,17],
            [165,0,5],
            [165,1,28],
            [165,2,7],
            [165,3,1264],
            [165,4,110],
            [165,5,35],
            [166,0,105],
            [166,1,16],
            [166,2,3],
            [166,3,929],
            [166,4,5],
            [166,5,5],
            [167,0,4608],
            [167,1,28],
            [167,2,2],
            [167,3,1],
            [168,0,5719],
            [168,1,26],
            [168,3,1],
            [168,4,3],
            [168,5,7],
            [169,0,2271],
            [169,1,267],
            [169,2,13],
            [169,3,908],
            [169,4,14],
            [169,5,37],
            [170,0,2082],
            [170,1,9],
            [170,2,1],
            [170,4,1],
            [170,5,1],
            [171,0,1630],
            [171,1,407],
            [171,2,16],
            [171,4,1],
            [171,5,14],
            [172,0,1387],
            [172,1,416],
            [172,2,19],
            [172,3,4126],
            [172,4,5],
            [172,5,9],
            [173,0,1413],
            [173,1,283],
            [173,2,3],
            [173,4,1],
            [173,5,6],
            [174,0,1434],
            [174,1,167],
            [174,2,13],
            [174,3,726],
            [174,4,3],
            [174,5,17],
            [175,0,2546],
            [175,1,9],
            [175,5,1],
            [176,0,6343],
            [176,1,15],
            [176,3,4],
            [176,4,1],
            [176,5,3],
            [177,0,1630],
            [177,1,6],
            [177,5,1],
            [178,0,150],
            [178,1,2635],
            [178,2,2799],
            [178,3,1725],
            [178,4,260],
            [178,5,29],
            [179,0,676],
            [179,1,1391],
            [179,2,1744],
            [179,3,144868],
            [179,4,1371],
            [179,5,2136],
            [180,0,8],
            [180,1,809],
            [180,2,1391],
            [180,3,996],
            [180,4,14],
            [180,5,29],
            [181,0,524],
            [181,1,571],
            [181,2,5],
            [181,3,369],
            [181,4,5],
            [181,5,9],
            [182,0,129],
            [182,1,637],
            [182,2,221],
            [182,3,103145],
            [182,4,695],
            [182,5,4228],
            [183,0,20],
            [183,1,112],
            [183,2,55],
            [183,3,28999],
            [183,4,610],
            [183,5,230],
            [184,0,31],
            [184,1,103],
            [184,2,36],
            [184,3,22883],
            [184,4,84],
            [184,5,148],
            [185,0,365],
            [185,1,103],
            [185,2,28],
            [185,3,13530],
            [185,4,196],
            [185,5,138],
            [186,0,8],
            [186,1,116],
            [186,2,27],
            [186,3,11623],
            [186,4,497],
            [186,5,118],
            [187,0,478],
            [187,1,117],
            [187,2,221],
            [187,3,10393],
            [187,4,44],
            [187,5,113],
            [188,0,3],
            [188,1,29],
            [188,2,9],
            [188,3,3686],
            [188,4,19],
            [188,5,25],
            [189,0,4],
            [189,1,27],
            [189,2,7],
            [189,3,3402],
            [189,4,15],
            [189,5,41],
            [190,0,5],
            [190,1,20],
            [190,2,8],
            [190,3,3368],
            [190,4,18],
            [190,5,33],
            [191,0,4],
            [191,1,13],
            [191,2,12],
            [191,3,2533],
            [191,4,16],
            [191,5,30],
            [192,0,4],
            [192,1,10],
            [192,2,5],
            [192,3,2151],
            [192,4,9],
            [192,5,28],
            [193,0,8],
            [193,1,7],
            [193,2,4],
            [193,3,1877],
            [193,4,3],
            [193,5,20],
            [194,0,314],
            [194,1,221],
            [194,2,472],
            [194,3,1812],
            [194,4,14],
            [194,5,16],
            [195,0,4],
            [195,1,23],
            [195,2,10],
            [195,3,1796],
            [195,4,23],
            [195,5,51],
            [196,0,909],
            [196,1,305],
            [196,2,4],
            [196,3,1814],
            [196,4,4],
            [196,5,16],
            [197,0,1],
            [197,1,7],
            [197,2,1],
            [197,3,1305],
            [197,4,12],
            [197,5,20],
            [198,0,1],
            [198,1,2],
            [198,2,39],
            [198,3,1139],
            [198,4,6],
            [198,5,12],
            [199,0,8],
            [199,1,14],
            [199,2,3],
            [199,3,936],
            [199,4,9],
            [199,5,25],
            [200,1,1],
            [200,2,5],
            [200,4,649],
            [200,5,12],
            [201,5,3878],
            [202,0,6],
            [202,1,33],
            [202,2,11],
            [202,3,137],
            [202,4,40],
            [202,5,1994],
            [203,1,177],
            [203,2,53],
            [203,3,13],
            [203,4,171],
            [203,5,2104],
            [204,5,884],
            [205,0,2],
            [205,1,60],
            [205,2,23],
            [205,3,4],
            [205,4,74],
            [205,5,884],
            [206,0,16367],
            [206,1,1989],
            [206,2,104],
            [206,3,576],
            [206,4,7],
            [206,5,76],
            [207,0,3186],
            [207,1,25],
            [207,2,3],
            [207,4,1],
            [207,5,1],
            [208,0,1088],
            [208,1,135],
            [208,2,4],
            [208,3,593],
            [208,5,6],
            [209,0,523],
            [209,1,937],
            [209,2,1001],
            [209,3,5795],
            [209,4,50],
            [209,5,101],
            [210,0,93],
            [210,1,741],
            [210,2,3],
            [210,4,323],
            [210,5,8],
            [211,0,29],
            [211,1,16],
            [211,2,632],
            [211,3,1],
            [211,4,20],
            [211,5,30],
            [212,0,3],
            [212,1,27],
            [212,2,2],
            [212,3,3086],
            [212,4,14],
            [212,5,30],
            [213,0,4],
            [213,1,20],
            [213,2,6],
            [213,3,3068],
            [213,4,15],
            [213,5,23],
            [214,0,11],
            [214,1,26],
            [214,2,1],
            [214,3,2230],
            [214,4,11],
            [214,5,20],
            [215,1,24],
            [215,2,7],
            [215,3,1187],
            [215,4,22],
            [215,5,56],
            [216,0,5],
            [216,1,8],
            [216,2,5],
            [216,3,3],
            [216,4,18],
            [216,5,2064],
            [217,0,1938],
            [217,1,3075],
            [217,2,1585],
            [217,3,3],
            [217,4,7],
            [217,5,3543],
            [218,0,3986],
            [218,1,2],
            [218,3,2],
            [219,1,2139],
            [219,2,3403],
            [219,4,1],
            [219,5,4],
            [220,0,1],
            [220,1,1240],
            [220,2,7],
            [220,3,77],
            [220,4,2715],
            [220,5,38],
            [221,0,3],
            [221,1,19],
            [221,2,22],
            [221,4,5058],
            [221,5,25],
            [222,0,1519],
            [222,1,659],
            [222,2,7],
            [222,3,216],
            [222,4,4],
            [222,5,12],
            [223,0,444],
            [223,1,472],
            [223,2,2631],
            [223,3,9],
            [223,4,1011],
            [223,5,54],
            [224,0,14],
            [224,1,38],
            [224,2,13],
            [224,3,9],
            [224,4,1706],
            [224,5,67],
            [225,0,117],
            [225,1,514],
            [225,2,989],
            [225,3,3],
            [225,4,25],
            [225,5,45],
            [226,0,2],
            [226,5,1560],
            [227,0,139],
            [227,1,44798],
            [227,2,230],
            [227,3,165],
            [227,4,305],
            [227,5,34],
            [228,0,1],
            [228,1,1247],
            [228,3,109],
            [228,4,1],
            [229,0,9],
            [229,1,1510],
            [229,4,105],
            [229,5,1],
            [230,1,469],
            [230,4,1],
            [231,1,10],
            [231,2,11],
            [231,3,6],
            [231,4,2854],
            [231,5,40],
            [232,1,81],
            [232,2,8],
            [232,3,2],
            [232,4,1573],
            [232,5,22],
            [233,0,1],
            [233,1,9],
            [233,2,8],
            [233,3,1],
            [233,4,1628],
            [233,5,12],
            [234,1,2],
            [234,2,1],
            [234,3,89],
            [234,4,886],
            [234,5,6],
            [235,1,2],
            [235,2,3],
            [235,4,807],
            [235,5,9],
            [236,0,2],
            [236,1,1],
            [236,2,4],
            [236,3,1],
            [236,4,1469],
            [236,5,9],
            [237,1,9],
            [237,2,2],
            [237,4,2003],
            [237,5,8],
            [238,1,4],
            [238,4,18],
            [238,5,1976],
            [239,1,591],
            [239,4,76],
            [239,5,5],
            [240,1,3],
            [240,2,2],
            [240,4,207],
            [240,5,687],
            [241,0,4],
            [241,1,2],
            [241,2,4],
            [241,3,1659],
            [241,4,2],
            [241,5,5],
            [242,1,210],
            [242,5,786],
            [243,1,624],
            [244,0,554],
            [244,1,1337],
            [244,2,468],
            [244,3,177],
            [244,4,1],
            [244,5,1],
            [245,5,2],
            [246,1,18],
            [246,2,4],
            [246,3,2],
            [246,4,4],
            [246,5,28],
            [247,0,2537],
            [247,1,323],
            [247,2,18],
            [247,3,797],
            [247,4,16],
            [247,5,44],
            [248,0,3],
            [248,1,267],
            [248,2,957],
            [248,3,605],
            [248,4,5],
            [248,5,11],
            [249,0,32],
            [249,1,43],
            [249,2,915],
            [249,3,479],
            [249,4,135],
            [249,5,20],
            [250,0,64],
            [250,1,91],
            [250,2,1077],
            [250,3,12840],
            [250,4,68],
            [250,5,173],
            [251,0,44],
            [251,1,23],
            [251,2,12],
            [251,3,390],
            [251,4,1566],
            [251,5,61],
            [252,0,815],
            [252,1,137],
            [252,2,410],
            [252,3,31],
            [252,4,53],
            [252,5,3515],
            [253,0,10424],
            [253,1,3276],
            [253,2,52],
            [253,3,6511],
            [253,4,36],
            [253,5,109],
            [254,0,2853],
            [254,1,719],
            [254,2,357],
            [254,3,2],
            [254,4,249],
            [254,5,22],
            [255,0,1508],
            [255,1,215],
            [255,2,15],
            [255,3,168],
            [255,5,12],
            [256,0,531],
            [256,1,6100],
            [256,2,1497],
            [256,3,11187],
            [256,4,15798],
            [256,5,31587],
            [257,0,183],
            [257,1,1945],
            [257,2,2432],
            [257,4,2],
            [257,5,11],
            [258,0,3],
            [258,1,41],
            [258,2,27],
            [258,3,691],
            [258,4,6655],
            [258,5,48],
            [259,0,19],
            [259,1,9],
            [259,2,4],
            [259,3,7],
            [259,4,17],
            [259,5,1595],
            [260,0,1538],
            [260,1,505],
            [260,2,868],
            [260,3,2],
            [260,4,2],
            [260,5,11],
            [261,4,1],
            [262,0,13],
            [262,1,513],
            [262,2,956],
            [262,3,104],
            [262,4,179],
            [262,5,45],
            [263,2,1],
            [264,1,2149],
            [264,2,7284],
            [264,3,2],
            [264,4,7],
            [265,0,124],
            [265,1,202],
            [265,2,8],
            [265,3,2048],
            [265,4,6],
            [265,5,21],
            [266,0,58],
            [266,1,56],
            [266,2,9],
            [266,3,1310],
            [266,4,31],
            [266,5,85],
            [267,4,5],
            [268,1,8],
            [268,2,1],
            [268,3,2],
            [268,4,5],
            [268,5,9],
            [269,1,29],
            [269,2,11],
            [269,3,1],
            [269,4,24],
            [269,5,57],
            [270,1,4],
            [270,4,1],
            [270,5,1],
            [271,0,532],
            [271,1,31248],
            [271,2,28588],
            [271,3,10],
            [271,4,11],
            [271,5,1404],
            [272,0,18],
            [272,1,3],
            [273,0,1],
            [273,3,1],
            [274,0,9],
            [274,1,2],
            [274,2,2],
            [274,4,5],
            [274,5,1],
            [275,3,1],
            [276,0,718],
            [276,1,49],
            [276,2,4],
            [276,3,6],
            [276,5,5],
            [277,0,44],
            [277,1,22],
            [277,2,10],
            [277,4,2595],
            [277,5,38],
            [278,0,1563],
            [278,1,1326],
            [278,2,1747],
            [278,3,2209],
            [278,4,29070],
            [278,5,3170],
            [279,0,82],
            [279,1,194],
            [279,2,659],
            [279,3,120],
            [279,4,8957],
            [279,5,183],
            [280,0,8],
            [280,1,156],
            [280,2,121],
            [280,3,458],
            [280,4,12509],
            [280,5,374],
            [281,0,269],
            [281,1,206],
            [281,2,52],
            [281,3,636],
            [281,4,7696],
            [281,5,632],
            [282,0,54],
            [282,1,335],
            [282,2,482],
            [282,3,21],
            [282,4,4473],
            [282,5,533],
            [283,0,189],
            [283,1,427],
            [283,2,2062],
            [283,3,892],
            [283,4,12429],
            [283,5,1104],
            [284,0,29],
            [284,1,525],
            [284,2,62],
            [284,3,743],
            [284,4,39],
            [284,5,43],
            [285,0,43],
            [285,1,2439],
            [285,2,1912],
            [285,3,207],
            [285,4,7331],
            [285,5,4578],
            [286,1,4],
            [286,4,1],
            [286,5,804],
            [287,5,122],
            [288,0,484],
            [288,1,569],
            [288,2,741],
            [288,3,901],
            [288,4,13854],
            [288,5,677],
            [289,0,10],
            [289,1,325],
            [289,2,1178],
            [289,3,29],
            [289,4,2546],
            [289,5,672],
            [290,2,2],
            [290,4,391],
            [290,5,1],
            [291,1,2],
            [291,4,3],
            [291,5,2],
            [292,4,1],
            [293,0,2],
            [294,0,1400],
            [294,1,1268],
            [294,2,4744],
            [294,3,187],
            [294,4,2241],
            [294,5,477],
            [295,3,1],
            [296,2,1],
            [296,3,1],
            [297,2,4],
            [297,3,1],
            [298,2,2],
            [298,4,1],
            [298,5,2],
            [299,0,45],
            [299,1,157],
            [299,2,1018],
            [299,3,415],
            [300,0,6],
            [300,1,1],
            [301,1,18],
            [302,0,85],
            [302,1,9],
            [302,2,2],
            [302,5,2],
            [303,4,46],
            [304,2,670],
            [304,4,1],
            [305,0,1],
            [305,2,5],
            [305,4,1495],
            [305,5,2],
            [306,0,4],
            [306,1,105],
            [306,2,57],
            [306,3,103],
            [306,4,13733],
            [306,5,197],
            [307,4,4],
            [308,0,2],
            [308,1,1],
            [308,4,306],
            [308,5,5],
            [309,4,129],
            [309,5,1],
            [310,0,86],
            [310,1,6],
            [311,0,1],
            [312,0,6],
            [312,1,461],
            [312,2,2],
            [312,4,4],
            [312,5,11],
            [313,0,416],
            [313,1,741],
            [313,2,2],
            [313,3,217],
            [313,4,10],
            [313,5,13],
            [314,0,32],
            [314,1,58],
            [315,2,72],
            [316,1,7],
            [316,2,5],
            [316,3,1],
            [316,4,15],
            [316,5,35],
            [317,1,7],
            [317,4,3],
            [317,5,18],
            [318,0,2],
            [318,1,68],
            [318,2,81],
            [318,5,1311],
            [319,1,8],
            [319,4,5],
            [319,5,13],
            [320,0,51],
            [320,1,9],
            [320,2,2],
            [320,5,2],
            [321,1,140],
            [322,4,1],
            [322,5,3],
            [323,1,1],
            [324,5,1],
            [325,4,1],
            [326,1,1],
            [327,1,196],
            [327,2,2],
            [328,0,4],
            [328,1,324],
            [328,2,102],
            [328,3,227],
            [328,4,26684],
            [328,5,1152],
            [329,0,8],
            [329,1,15902],
            [329,2,832],
            [329,3,7],
            [329,4,5956],
            [329,5,81],
            [330,4,70],
            [331,4,365],
            [332,1,643],
            [332,2,663],
            [332,3,1],
            [332,4,838],
            [332,5,5],
            [333,1,4],
            [333,2,8],
            [333,3,1],
            [333,4,1935],
            [333,5,7],
            [334,0,3],
            [334,1,508],
            [334,2,59],
            [334,3,4],
            [334,4,9890],
            [334,5,97],
            [335,0,1],
            [335,4,112],
            [336,1,1],
            [336,4,184],
            [336,5,2],
            [337,0,2],
            [337,1,123],
            [337,2,2],
            [337,3,132],
            [337,4,2104],
            [337,5,17],
            [338,0,6],
            [338,1,1],
            [339,1,2],
            [339,3,219],
            [339,4,2],
            [339,5,1],
            [340,0,9],
            [340,1,2],
            [340,5,2],
            [341,0,5],
            [341,4,1],
            [342,1,2],
            [342,2,4],
            [342,3,1],
            [342,4,14],
            [342,5,29],
            [343,4,36],
            [344,5,555]]
}
